# Supplementary material for: Adverse Newborn Outcomes by Insurance Status Among Patients with Severe Maternal Morbidity in Maryland: 2020–2023
Source: Healthcare (Basel). 2026 Mar 21;14(6):804. doi: 10.3390/healthcare14060804 (PMC13027368; doi:10.3390/healthcare14060804)
Supplement: Supplementary file 1 [file healthcare-14-00804-s001.zip]

Archive with 1 entries (1 files):
- healthcare-4032720-supplementary.pdf
